# Supplementary material for: Size-Dependent Nonlinear Optical Properties of Gd2O2S:Tb3+ Scintillators and Their Doped Gel Glasses
Source: Molecules. 2021 Dec 24;27(1):85. doi: 10.3390/molecules27010085 (PMC8746479; doi:10.3390/molecules27010085)
Supplement: Supplementary file 1 [file molecules-27-00085-s001.zip]

Archive with 1 entries (1 files):
- molecules-1465679-supplementary.pdf
